# Supplementary material for: The DNA-binding induced (de)AMPylation activity of a Coxiella burnetii Fic enzyme targets Histone H3
Source: Commun Biol. 2023 Nov 6;6:1124. doi: 10.1038/s42003-023-05494-7 (PMC10628234; doi:10.1038/s42003-023-05494-7)
Supplement: Supplementary file 3 — Supplementary Data [file 42003_2023_5494_MOESM3_ESM.xlsx]

## Sheet: Fig 1 c
anti-AMP								anti-GFP								anti-H3

## Sheet: Fig 1 d
anti-AMP								anti-GFP								anti-H3

## Sheet: Fig 1 e
anti-AMP								Coomassie

## Sheet: Fig 1 f
anti-AMP, input								anti-AMP, unbound								anti-AMP, bound
anti-GFP, input								anti-GFP, unbound								anti-GFP, bound

## Sheet: Fig 1 g
anti-AMP							Coomassie

## Sheet: Fig 1 h
anti-AMP							Coomassie

## Sheet: Fig 1 j
anit-AMP							anti-CbFic2							anti-His

## Sheet: Fig 2 a
anti-AMP								anti-V5

## Sheet: Fig 2 b
anti-AMP						anti-BiP						anti-GAPDH						anti-H3						anti-V5

## Sheet: Fig 2 c
anti-AMP						anti-BiP						anti-H3						anti-V5

[truncated: 52 more sheets: Fig 2 e, Fig 2 f, Fig 2 g, Fig 2 h, Fig 3 b, Fig 3 c, Fig 3 d, Fig 3 e, Fig 3 g, Fig 3 h, Fig 3 i, Fig 3 j, Fig 3 k, Fig 4 a, Fig 4 b, Fig 4 c, Fig 4 d, Fig 4 e, Fig 4 f, Fig 4 g …]
